# Supplementary material for: Comparison of Ultra-Mini Percutaneous Nephrolithotomy and Retrograde Intrarenal Surgery for Renal Stones: A Systematic Review and Meta-Analysis from the KSER Update Series
Source: J Clin Med. 2022 Mar 10;11(6):1529. doi: 10.3390/jcm11061529 (PMC8950564; doi:10.3390/jcm11061529)
Supplement: Supplementary file 1 [file jcm-11-01529-s001.zip]

Archive with 1 entries (1 files):
- jcm-1615329-supplementary.pdf
